# Supplementary material for: The Efficacy and Safety of the Zhuyun Formula and Auricular Acupressure for the Infertile Women with Recurrent Implantation Failure: A Randomized Controlled Trial
Source: Evid Based Complement Alternat Med. 2022 Oct 11;2022:5274638. doi: 10.1155/2022/5274638 (PMC9578856; doi:10.1155/2022/5274638)
Supplement: Supplementary Materials — Trial Protocol (Supplementary material 1). CONSORT 2010 Checklist (Supplementary material 2). [file 5274638.f1.zip]

Archive with 2 entries (2 files):
- 5274638.f1/Supplementary material 1-study protocol (1).docx
- 5274638.f1/Supplementary material 2-CONSORT 2010 Checklist.doc
